# Supplementary material for: Variations in DNA Methylation Are Landmarks of Freshwater Adaptation in Three-Spined Sticklebacks
Source: Int J Mol Sci. 2026 May 11;27(10):4265. doi: 10.3390/ijms27104265 (PMC13207980; doi:10.3390/ijms27104265)
Supplement: Supplementary file 1 [file ijms-27-04265-s001.zip]

Archive with 7 entries (7 files):
- Table_S1_rGreat_df.xlsx
- Table_S2_nuclei_isolation.xlsx
- Table_S3_WGBS_metadata.xlsx
- Table_S4_scRNA_cell-ranger_run_summary.xlsx
- Table_S5_scATAC_cell-ranger_run_summary.xlsx
- Table_S6_scATAC_QC_in_Signac.xlsx
- Variations in DNA methylation are landmarks of freshwater adaptation in threespine sticklebacks_SUPPLEMENT_IJMS.pdf
