# Supplementary material for: Variations in DNA Methylation Are Landmarks of Freshwater Adaptation in Three-Spined Sticklebacks
Source: Int J Mol Sci. 2026 May 11;27(10):4265. doi: 10.3390/ijms27104265 (PMC13207980; doi:10.3390/ijms27104265)
Supplement: Supplementary file 1 [file ijms-27-04265-s001.zip › Table_S1_rGreat_df.xlsx]

## Sheet: rGreat_df
id	genome_fraction	observed_region_hits	fold_enrichment	p_value	p_adjust	mean_tss_dist	observed_gene_hits	gene_set_size	fold_enrichment_hyper	p_value_hyper	p_adjust_hyper	gene_ratio
KDM7A_TARGET_GENES	0.129560331538694	24	2.8066952231267	1.21917292146154e-06	0.000283457704239808	120154	18	1487	2.36045729657028	0.000488904932292845	0.0324772562165961	0.0121049092131809
KDM5D_TARGET_GENES	0.098134124121994	20	3.08791978062183	3.14589908081665e-06	0.00048761435752658	107231	14	1335	2.04494382022472	0.0079188795034914	0.0716582828193684	0.0104868913857678
ZNF610_TARGET_GENES	0.0600761771770662	15	3.78307572072824	6.82158283439604e-06	0.000576351911595248	77747	11	734	2.92234332425068	0.00131831448951284	0.0340564576457483	0.0149863760217984
ARID5B_TARGET_GENES	0.05351643453356	14	3.96366488107857	8.67626533584245e-06	0.000576351911595248	110486	10	752	2.59308510638298	0.00513983077326588	0.0629406784285906	0.0132978723404255
RCGCANGCGY_NRF1_Q6	0.0600843357468128	13	3.27822043002523	0.000133422772437996	0.00528572018938304	118457	11	903	2.37541528239203	0.00643005622065632	0.0664033659750404	0.0121816168327796
NKX2_5_TARGET_GENES	0.0791728671669917	15	2.87058856657752	0.000164160496737525	0.00528572018938304	132913	10	1015	1.92118226600985	0.0349530759339873	0.110788127752299	0.00985221674876847
MORC2_TARGET_GENES	0.11019965534602	18	2.47484687561796	0.00020811687912656	0.0058233805770721	101060	14	1609	1.69670602858919	0.0344932148981466	0.110788127752299	0.00870105655686762
FEV_TARGET_GENES	0.090573503127633	16	2.67654704801057	0.00021289778453812	0.0058233805770721	76550	12	1375	1.70181818181818	0.0481346635216487	0.125410159719369	0.00872727272727273
UBP1_TARGET_GENES	0.10207912999841	17	2.52329499261769	0.000260950325170021	0.00674121673355888	76379	14	1611	1.69459962756052	0.0348063752949786	0.110788127752299	0.00869025450031037
ZNF766_TARGET_GENES	0.0690200464992431	13	2.85380417661494	0.000512061898010827	0.00793165773976773	131828	10	970	2.01030927835052	0.0267316503112083	0.109036994690455	0.0103092783505155
XBP1_01	0.0147706896566424	6	6.15469507669259	0.000442096811139267	0.00793165773976773	219029	3	129	4.53488372093023	0.0287045457485427	0.110788127752299	0.0232558139534884
SETD1A_TARGET_GENES	0.0702249512641622	13	2.80483921204537	0.000602798314440976	0.00875941300672043	58690	11	1224	1.75245098039216	0.0483825789516482	0.125410159719369	0.00898692810457516
IRF9_TARGET_GENES	0.121879541313953	18	2.23767885723122	0.000712605786318752	0.0100412633526733	114220	15	1330	2.19924812030075	0.00304014921437907	0.0557524208634451	0.0112781954887218
IRF5_TARGET_GENES	0.0464703976138773	10	3.2604660019071	0.00090861757825151	0.0120716335396272	87265	8	682	2.28739002932551	0.0237792606374079	0.101195898212324	0.0117302052785924
TET1_TARGET_GENES	0.0553158505456891	11	3.01300016220496	0.000941965096537906	0.0121670491636146	94133	9	759	2.31225296442688	0.0157974139951629	0.0866703464493466	0.0118577075098814
DLX6_TARGET_GENES	0.0274175740218208	7	3.86834393065542	0.00220365603136417	0.0218021288209434	36894	6	469	2.49466950959488	0.0335453332859645	0.110788127752299	0.0127931769722814
AML_Q6	0.0276007348192834	7	3.84267327500666	0.00228711443089898	0.0221564210493339	263805	5	255	3.82352941176471	0.0100756664194337	0.0762267951138735	0.0196078431372549
TP73_TARGET_GENES	0.0533209639969528	10	2.84156812175808	0.0025193570153297	0.0234300202425662	195611	5	691	1.410998552822	0.28083712397078	0.38865851978099	0.00723589001447178
FOXO1_01	0.0381062973828767	8	3.18089474803156	0.00355983549446784	0.0251825429513161	124156	5	239	4.07949790794979	0.00774458960146365	0.0716582828193684	0.0209205020920502
CMYB_01	0.021944450157879	6	4.14269167170045	0.00329473593784785	0.0251825429513161	352458	4	240	3.25	0.0350233436120171	0.110788127752299	0.0166666666666667
NCOA2_TARGET_GENES	0.0289606462571086	7	3.66223202061911	0.00298597722681858	0.0251825429513161	92234	5	385	2.53246753246753	0.0480078017392736	0.125410159719369	0.012987012987013
MIR3190_3P	0.0150407157784846	5	5.03683314499869	0.00321535921115683	0.0251825429513161	78227	2	118	3.30508474576271	0.122821841765461	0.219662140080536	0.0169491525423729
ZNF184_TARGET_GENES	0.0753964139869293	12	2.41149641214636	0.00357385251274593	0.0251825429513161	160632	9	1151	1.52476107732407	0.135359359548806	0.233985510000724	0.00781928757602085
NRF1_Q6	0.0156346286355972	5	4.84549889372425	0.00378761327563194	0.0262871667637142	159909	4	238	3.27731092436975	0.0341219449855203	0.110788127752299	0.0168067226890756
SOX3_TARGET_GENES	0.0476273434200833	9	2.86313757122416	0.00398544332059621	0.0269346062713689	103215	5	431	2.26218097447796	0.0707553119853934	0.158943092141101	0.0116009280742459
SETX_TARGET_GENES	0.0880478209248832	13	2.23707633988738	0.00455004690518009	0.0293857195959548	71849	10	1625	2025-02-01	0.321027054632018	0.422882664033678	0.00615384615384615
TEAD2_TARGET_GENES	0.0786185837302465	12	2.31266162771426	0.00499646978579201	0.0309781126719105	46209	9	1244	1.41077170418006	0.187020632707217	0.298847402779574	0.00723472668810289
EMX1_TARGET_GENES	0.0173001108260879	5	4.3790225692275	0.00577923926851238	0.0340170412640286	48722	3	193	3.03108808290155	0.0769603935985891	0.16644922336439	0.0155440414507772
TCANNTGAY_SREBP1_01	0.041885549202339	8	2.89388878791047	0.00623817899713459	0.0353750394349706	83523	6	458	2.55458515283843	0.0303810585683339	0.110788127752299	0.0131004366812227
GTF2E2_TARGET_GENES	0.0178147285763993	5	4.25252483823629	0.00652104934442363	0.0365335897006866	41276	4	289	2.69896193771626	0.0614231541999784	0.145723299505051	0.013840830449827
BPTF_TARGET_GENES	0.0527223190657698	9	2.58644989029269	0.00763665031838118	0.041291190674968	101765	6	599	1.95325542570952	0.0873682672573301	0.178177013903912	0.010016694490818
SUPT20H_TARGET_GENES	0.053225719268386	9	2.56198766757918	0.00810404014758023	0.0425612627993079	67033	8	1100	1.41818181818182	0.202217717618732	0.31136171752553	0.00727272727272727
TITF1_Q3	0.035799215372059	7	2.96265169385208	0.00926378318449664	0.0453591471212763	193076	6	234	5	0.00129569888643695	0.0340564576457483	0.0256410256410256
TTAYRTAA_E4BP4_01	0.0359739562898137	7	2.94826082530817	0.00949932529471213	0.0453591471212763	195830	5	255	3.82352941176471	0.0100756664194337	0.0762267951138735	0.0196078431372549
