# Supplementary material for: Variations in DNA Methylation Are Landmarks of Freshwater Adaptation in Three-Spined Sticklebacks
Source: Int J Mol Sci. 2026 May 11;27(10):4265. doi: 10.3390/ijms27104265 (PMC13207980; doi:10.3390/ijms27104265)
Supplement: Supplementary file 1 [file ijms-27-04265-s001.zip › Table_S2_nuclei_isolation.xlsx]

## Sheet: Suppl_table_8_nuclei_isolation
Targeted Nuclei Recovery	Nuclei Stock Concentration (nuclei/µl)
500	160-400
1000	320-810
2000	650-1610
3000	970-2420
4000	1290-3230
5000	1610-4030
6000	1940-4840
7000	2260-5650
8000	2580-6450
9000	2900-7260
10000	3230-8060
