# Supplementary material for: Variations in DNA Methylation Are Landmarks of Freshwater Adaptation in Three-Spined Sticklebacks
Source: Int J Mol Sci. 2026 May 11;27(10):4265. doi: 10.3390/ijms27104265 (PMC13207980; doi:10.3390/ijms27104265)
Supplement: Supplementary file 1 [file ijms-27-04265-s001.zip › Table_S3_WGBS_metadata.xlsx]

## Sheet: Sticklebacks_seq_metadata_w_gro
SRA id	Total reads processed	1 mates with adapters	2 mates with adapters	Reads written	Number of unique alignments	Pairs with no alignments	Pairs did not map uniquely	Lib_id	Ecotype	Sex	Sampling locality	Tissue
SRR29728433	54557150	30033817	32877494	54557150	26557844	23516241	2170005	FF24	Freshwater	Female	Mashinnoe Lake	Gill
SRR29728434	55908122	28412783	32347009	55908122	27042435	24648837	2043108	FF23	Freshwater	Female	Mashinnoe Lake	Gill
SRR29728435	73747553	45666189	44227855	73747553	27378122	35605339	2562731	FF22	Freshwater	Female	Mashinnoe Lake	Gill
SRR29728436	68636747	40037930	44322181	68636747	30759189	32344402	2746291	FF18	Freshwater	Female	Mashinnoe Lake	Gill
SRR29728437	61168325	33835029	38265664	61168325	30878369	26683627	2458112	FF17	Freshwater	Female	Mashinnoe Lake	Gill
SRR29728438	75094372	41429916	45953015	75094372	27102388	43914129	2155443	SM9	Marine	Male	White Sea shore	Gill
SRR29728439	59672518	25700792	31976556	59672518	25637855	31445991	1772523	SM8	Marine	Male	White Sea shore	Gill
SRR29728440	83620578	48575984	53740133	83620578	30612493	48362935	2576142	SM7	Marine	Male	White Sea shore	Gill
SRR29728441	59202508	26793860	32446296	59202508	25400773	31007574	1783646	SM6	Marine	Male	White Sea shore	Gill
SRR29728442	52403928	21470763	26154249	52403928	27571789	22336956	1868469	SM5	Marine	Male	White Sea shore	Gill
SRR29728443	54225784	23212687	28816388	54225784	25099590	26663545	1791297	SM4	Marine	Male	White Sea shore	Gill
SRR29728444	111027535	60462004	70723440	111027535	22777426	84917176	1856803	SM16	Marine	Male	White Sea shore	Gill
SRR29728445	51281436	24908557	28574346	51281436	25972066	22157415	1995505	SM15	Marine	Male	White Sea shore	Gill
SRR29728446	60899647	35025067	39297406	60899647	26634398	29612725	2186402	FF16	Freshwater	Female	Mashinnoe Lake	Gill
SRR29728447	93347155	57398449	63493464	93347155	33355502	54102165	3172728	SM14	Marine	Male	White Sea shore	Gill
SRR29728448	70025379	40381400	44704714	70025379	32132693	32966812	2749710	SM13	Marine	Male	White Sea shore	Gill
SRR29728449	70225006	35296586	42070647	70225006	29165586	36844541	2277672	SM12	Marine	Male	White Sea shore	Gill
SRR29728450	61650640	31609308	36332658	61650640	28158871	29743469	2227329	SM11	Marine	Male	White Sea shore	Gill
SRR29728451	51994506	24493217	28563141	51994506	24788163	24654654	1788529	SM10	Marine	Male	White Sea shore	Gill
SRR29728452	92667927	58801275	63958343	92667927	33802216	52642154	3209557	SF32	Marine	Female	White Sea shore	Gill
SRR29728453	53629598	22880686	28305224	53629598	29346641	21576019	2067722	SF31	Marine	Female	White Sea shore	Gill
SRR29728454	68843498	35417745	42506652	68843498	29874351	35366216	2331759	SF30	Marine	Female	White Sea shore	Gill
SRR29728455	54730834	24768956	30367631	54730834	31270215	20525691	2230473	SF29	Marine	Female	White Sea shore	Gill
SRR29728456	49358699	23180029	27590289	49358699	26639525	20172368	2103749	SF28	Marine	Female	White Sea shore	Gill
SRR29728457	48897106	26249315	29227588	48897106	25129490	20782003	1947351	FF15	Freshwater	Female	Mashinnoe Lake	Gill
SRR29728458	89692909	47473463	56603165	89692909	30441016	55103023	2423450	SF27	Marine	Female	White Sea shore	Gill
SRR29728459	66983077	37600184	42359552	66983077	29711003	33139630	2365288	SF26	Marine	Female	White Sea shore	Gill
SRR29728460	67260925	35959974	41646506	67260925	30127533	32724015	2332687	SF25	Marine	Female	White Sea shore	Gill
SRR29728461	62633496	33391909	38093031	62633496	25806546	33471608	1904904	SF23	Marine	Female	White Sea shore	Gill
SRR29728462	61480624	27692956	33452471	61480624	21948887	37445639	1412837	SF22	Marine	Female	White Sea shore	Gill
SRR29728463	86737734	54921715	59257956	86737734	37874733	42451336	3248842	SF21	Marine	Female	White Sea shore	Gill
SRR29728464	57449937	31390279	34178623	57449937	33585978	19306365	3024814	FM25	Freshwater	Male	Mashinnoe Lake	Gill
SRR29728465	49017397	23742697	26605183	49017397	28943157	15738056	2450672	FM23	Freshwater	Male	Mashinnoe Lake	Gill
SRR29728466	61917123	32926922	35387778	61917123	33417406	22934549	3139632	FM22	Freshwater	Male	Mashinnoe Lake	Gill
SRR29728467	52885703	26001182	28164672	52885703	29133602	19747623	2664084	FM20	Freshwater	Male	Mashinnoe Lake	Gill
SRR29728468	52523745	27225002	30670703	52523745	26648016	22705529	2158046	FF14	Freshwater	Female	Mashinnoe Lake	Gill
SRR29728469	58895164	29156538	33143104	58895164	35477631	19141965	3043219	FM17	Freshwater	Male	Mashinnoe Lake	Gill
SRR29728470	55401821	27054801	31061491	55401821	32576883	18788825	2711720	FM15	Freshwater	Male	Mashinnoe Lake	Gill
SRR29728471	58486181	30260204	33876018	58486181	32829701	21091112	2975857	FM13	Freshwater	Male	Mashinnoe Lake	Gill
SRR29728472	71426222	37828349	43559738	71426222	24908815	43153330	1993040	FF9	Freshwater	Female	Mashinnoe Lake	Gill
SRR29728473	60876115	30329521	35450510	60876115	26468401	31225139	2010700	FF7	Freshwater	Female	Mashinnoe Lake	Gill
SRR29728474	84737401	48233930	55402734	84737401	24167349	56870796	1886077	FF5	Freshwater	Female	Mashinnoe Lake	Gill
SRR29728475	70156728	36434052	42741310	70156728	23881313	43212646	1814954	FF4	Freshwater	Female	Mashinnoe Lake	Gill
SRR29728476	50428674	24792213	28783389	50428674	24644003	22206597	1962126	FF27	Freshwater	Female	Mashinnoe Lake	Gill
SRR29728477	67840686	31322519	37676104	67840686	34805994	28480374	2617957	FF26	Freshwater	Female	Mashinnoe Lake	Gill
SRR29728478	46198062	23029052	26326801	46198062	23628724	19038658	1929687	FF25	Freshwater	Female	Mashinnoe Lake	Gill
SRR29728479	63341438	32819518	37263960	63341438	27886271	31425658	2042965	FF13	Freshwater	Female	Mashinnoe Lake	Gill
SRR29728480	63487302	37637562	41156903	63487302	29593744	28385491	2664050	FF12	Freshwater	Female	Mashinnoe Lake	Gill
