# Supplementary material for: Variations in DNA Methylation Are Landmarks of Freshwater Adaptation in Three-Spined Sticklebacks
Source: Int J Mol Sci. 2026 May 11;27(10):4265. doi: 10.3390/ijms27104265 (PMC13207980; doi:10.3390/ijms27104265)
Supplement: Supplementary file 1 [file ijms-27-04265-s001.zip › Table_S5_scATAC_cell-ranger_run_summary.xlsx]

## Sheet: Suppl_Table_6_scATAC_cell-range
sample	annotated_cells	num_read_pairs	bc_q30_bases_fract	cellranger-atac_version	cells_detected	frac_cut_fragments_in_peaks	frac_fragments_nfr	frac_fragments_nfr_or_nuc	frac_fragments_nuc	frac_fragments_overlapping_peaks	frac_fragments_overlapping_targets	frac_mapped_confidently	frac_waste_chimeric	frac_waste_duplicate	frac_waste_lowmapq	frac_waste_mitochondrial	frac_waste_no_barcode	frac_waste_non_cell_barcode	frac_waste_overall_nondup	frac_waste_total	frac_waste_unmapped	median_fragments_per_cell
ATAC1	1911	87,869,175	0.9438994199	2000-02-01	1911	0.6499906445	0.7285041169	0.9808962944	0.2523921776	0.666498115	0.3725954596	0.7008713693	0.02456173055	0.1052168067	0.02783739576	0.0001021177222	0.01171851221	0.7145669912	0.7933911067	0.8986079134	0.01460435926	3827
ATAC2	20073	96,072,741	0.9430104626	2000-02-01	20073	0.4167822036	0.7605903167	0.9920932367	0.23150292	0.430262519	0.3129826361	0.7220106065	0.05187438131	0.1347785633	0.06709986551	0.0001488455503	0.01237800637	0.4264571675	0.5874123546	0.7221909178	0.02945408834	1080
ATAC3	429	134,803,995	0.9444817015	2000-02-01	429	0.4518388205	0.6624214386	0.9938527649	0.3314313263	0.4797976279	0.2543603431	0.7400822505	0.001112444776	0.001469934181	0.001373156634	8.68E-07	0.0119812918	0.9751744672	0.9902252526	0.9916951868	0.0005830242642	2348
ATAC4	20156	125,293,709	0.942689011	2000-02-01	20156	0.3002476072	0.8389133806	0.9971937622	0.1582803816	0.3103578786	0.2938183819	0.7339303843	0.04933954026	0.1415956008	0.05666367495	7.41E-05	0.01173198568	0.4674896008	0.6124176913	0.7540132921	0.0271188077	1313
