# Supplementary material for: Variations in DNA Methylation Are Landmarks of Freshwater Adaptation in Three-Spined Sticklebacks
Source: Int J Mol Sci. 2026 May 11;27(10):4265. doi: 10.3390/ijms27104265 (PMC13207980; doi:10.3390/ijms27104265)
Supplement: Supplementary file 1 [file ijms-27-04265-s001.zip › Table_S6_scATAC_QC_in_Signac.xlsx]

## Sheet: Suppl_Table_7_scATAC_QC_in_Sign
sample	peak_region_fragments >	peak_region_fragments <	pct_reads_in_peaks >	nucleosome_signal <	TSS.enrichment >
ATAC1	500	1000	50	0.5	2025-07-01
ATAC2	450	1000	30	0.45	2025-03-01
ATAC3	500	2000	30	0.7	2025-05-01
ATAC4	400	2000	25	0.25	0.5
